# Supplementary material for: PC_ali: a tool for improved multiple alignments and evolutionary inference based on a hybrid protein sequence and structure similarity score
Source: Bioinformatics. 2023 Oct 17;39(11):btad630. doi: 10.1093/bioinformatics/btad630 (PMC10628387; doi:10.1093/bioinformatics/btad630)
Supplement: btad630_Supplementary_Data [file btad630_supplementary_data.zip]

Archive with 3 entries (3 files):
- superfamilies.zip
- balibase.zip
- SuppMat_PC_sim.pdf
